# Supplementary material for: Naïve Human Macrophages Are Refractory to SARS-CoV-2 Infection and Exhibit a Modest Inflammatory Response Early in Infection
Source: Viruses. 2022 Feb 21;14(2):441. doi: 10.3390/v14020441 (PMC8875879; doi:10.3390/v14020441)
Supplement: Supplementary file 1 [file viruses-14-00441-s001.zip]

Archive with 1 entries (1 files):
- viruses-1603793-supplementary.pdf
